# Supplementary material for: UBTOR/KIAA1024 regulates neurite outgrowth and neoplasia through mTOR signaling
Source: PLoS Genet. 2018 Aug 6;14(8):e1007583. doi: 10.1371/journal.pgen.1007583 (PMC6095612; doi:10.1371/journal.pgen.1007583)
Supplement: S1 Table — (XLSX) [file pgen.1007583.s008.xlsx]

## Sheet: targeted gene disruption
Description	Target site sequence	Lesions
TALEN-left	5’-TGCCATGCCAGAGTATT-3’	deletion: 5'-C22TTCCTT33-3'
TALEN-right	5’-TCCAATTCCTCCAAAAT-3’
CRSPR/Cas9 site 1	5’-GGTATTGAGAAAAGAGAGGTTGG-3’	deletion: 5'-G1319AGAGGTTGG1328-3'
CRSPR/Cas9 site 2	5’-GGTATTGAGAAAAGAGAGGTTGG-3’	deletion/insertios: delete 5'-T1989CCAGAGTGGTGTTGCTCGGAAGC2012-3', replace with 5'-CAGGTGTTGATGGGAGTGAAAGCCCAGGTGT-3'

## Sheet: ubtor mutant genotyping
Description	PCR primer sequence
TALEN-F	5’-TAGTTTGGCAGATGGCTCACAT-3’
TALEN-R	5’-CCTGTCATTGTCATTGTATTTATAC-3’
CRSPR/Cas9-site1-F	5’-GGAGAATGACCAACACTTTCAG-3’
CRSPR/Cas9-site1-R	5’-GTCGCTGACGATCTCAGAGTC-3’
CRSPR/Cas9-site2-F	5’- CAAACTGGTACTCAGGATTGG -3’
CRSPR/Cas9-site2-R	5’-CTATGCCGTTCTTTGCCTTCAC-3’

## Sheet: qRT-PCR primers
Description	PCR primer sequence
Rat-Ubtor-F	5’-GCGAACCATCACATATACCAACCG-3’
Rat-Ubtor-R	5’-CTTTCCGTTTTAGTAATGAATCATAGCCTG-3’
Rat-Gapdh-F	5’-GGAGAAACCTGCCAAGTATGATG-3’
Rat-Gapdh-R	5’-CAAAGGTGGAAGAATGGGAGTTGC-3’

## Sheet: RNA interference
Description	Target sequence	Source
Rat-UBTOR - siRNA	5’-GCGGCAGAUAUUGUGACAATT-3’	Gene Pharma company
Human-mTOR - siRNA	5'-GAAUCAAAGAGCAGAGUGCTT-3'	Gene Pharma company
Human-UBTOR - Lenti virus 1	5’- GCATCAAGGAGACCTTCATTT -3’	Gene Pharma company
Human-UBTOR - Lenti virus 2	5’- GCACCATCACTTATACCAACC -3’	Gene Pharma company
