# Supplementary material for: UBTOR/KIAA1024 regulates neurite outgrowth and neoplasia through mTOR signaling
Source: PLoS Genet. 2018 Aug 6;14(8):e1007583. doi: 10.1371/journal.pgen.1007583 (PMC6095612; doi:10.1371/journal.pgen.1007583)
Supplement: S2 Table — (XLSX) [file pgen.1007583.s009.xlsx]

## Sheet: plasmid constructs
Expressed protein	Promotor	Description
UBTOR-FLAG-HA	SV40	C-terminal of UBTOR tagged with FLAG and HA
UBTOR-EGFP	CMV	C-terminal of UBTOR tagged with EGFP
UBTOR1-851-EGFP	CMV	C-terminal of UBTOR1-851 tagged with EGFP
FLAG-UBTOR	CMV	N-terminal of UBTOR tagged with FLAG
FLAG-UBTOR1-895	CMV	N-terminal of UBTOR1-895 tagged with FLAG
FLAG-UBTOR1-851	CMV	N-terminal of UBTOR1-851 tagged with FLAG
FLAG-UBTOR1-467	CMV	N-terminal of UBTOR1-467 tagged with FLAG
UBTOR∆1-81-EGFP	CMV	C-terminal of UBTOR∆1-81-EGFP tagged with EGFP
UBTOR∆1-160-EGFP	CMV	C-terminal of UBTOR∆1-160-EGFP tagged with EGFP
FLAG-UBTOR∆468-773	CMV	N-terminal of UBTOR∆468-773: tagged with FLAG
GST-UBTOR1-467	tac	N-terminal of UBTOR1-467 tagged with GST
FLAG-DEPTOR	CMV	N-terminal of DEPTOR tagged with FLAG
HA-DEPTOR	CMV	N-terminal of DEPTOR tagged with HA
3HA-DEPTOR	CMV	N-terminal of DEPTOR tagged with 3 X HA
His/HA-DEPTOR	T7lac	N-terminal of DEPTOR tagged with 6 X histamine and 2 X HA
His/HA-2DEP	T7lac	N-terminal of DEPTOR 2DEP domain tagged with 6 X histamine and 2 X HA
His/HA-PDZ	T7lac	N-terminal of DEPTOR PDZ domain tagged with 6 X histamine and 2 X HA
FLAG-MLST8	CMV	N-terminal of MLST8 tagged with FLAG
HA-Ub	CMV	N-terminal of ubiquitin tagged with HA
EGFP-HRAS-G12V	CMV	N-terminal of HRAS-G12V mutation tagged with EGFP

## Sheet: antibodies
antigen	source	vendor	catalog number
FLAG	Mouse monoclonal	Abmart	M20008
GFP	Mouse monoclonal	Roche	1181446
MYC	Rabbit polyclonal	Proteintech	16286
GST	Rabbit monoclonal	Cell Signaling Technology	5475
PDIA4	Rabbit polyclonal	Proteintech	641581
CANX	Rabbit polyclonal	Proteintech	10427
UBTOR	Rabbit polyclonal	Sigma-aldrich	HPA011545
acetylated tubulin	Mouse monoclonal	Sigma-aldrich	T7451
mTOR	Rabbit polyclonal	Proteintech	20657
mTOR	Rabbit monoclonal	Cell Signaling Technology	2983
Raptor	Rabbit monoclonal	Cell Signaling Technology	2280
Rictor	Rabbit monoclonal	Cell Signaling Technology	2114
MLST8	Rabbit monoclonal	Cell Signaling Technology	3274
DEPTOR	Rabbit polyclonal	Millipore	ABS222
S6	Rabbit polyclonal	Abcam	ab40820
p-S6(Ser235/236)	Rabbit monoclonal	Cell Signaling Technology	4858
S6K	Rabbit monoclonal	Cell Signaling Technology	2708
p-S6K	Rabbit monoclonal	Cell Signaling Technology	9234
AKT	Rabbit polyclonal	Cell Signaling Technology	9272
p-AKT(s473)	Rabbit monoclonal	Cell Signaling Technology	4060
ERK(1/2)	Mouse monoclonal	Cell Signaling Technology	9107
p-ERK(1/2)	Rabbit polyclonal	Cell Signaling Technology	9101
HA	Rabbit polyclonal	Proteintech	51064
ubiquitin	Mouse monoclonal	Millipore	ST1200
Ki67	Mouse monoclonal	Cell Signaling Technology	9449
β-actin	Mouse monoclonal	Abmart	ab167453
GAPDH	Rabbit polyclonal	Proteintech	M20010
			10494
Anti-Digoxigenin-AP, Fab fragments	Sheep	Roche	11093274910
anti-mouse IgG (H+L), Secondary Antibody, Alexa Fluor 546conjugate	Goat	ThermoFisher	A-11003
anti-Rabbit IgG (H+L), Secondary Antibody, Alexa Fluor 546 conjugate	Goat	ThermoFisher	A-11035
anti-mouse IgG (H+L), Secondary Antibody, Alexa Fluor 488 conjugate	Goat	ThermoFisher	A-11001
anti-Rabbit IgG (H+L), Secondary Antibody, Alexa Fluor 488 conjugate	Goat	ThermoFisher	A-11034
anti-mouse IgG (H+L), Secondary Antibody, Alexa Fluor 647 conjugate	Goat	ThermoFisher	A-21235
anti-Rabbit IgG (H+L), Secondary Antibody, Alexa Fluor 647 conjugate	Chicken	ThermoFisher	A-21443
Anti-rabbit IgG, HRP-linked antibody	Goat	Cell Signaling Technology	7074
Anti-mouse IgG, HRP-linked antibody	Horse	Cell Signaling Technology	7076
Clean-Blot Detection Reagent (HRP)		Thermo Fisher Scientific	21232

## Sheet: cell lines
Name	Source	Note
ld-PC12	Chinese Academia of Sciences Cell Bank	a subline of PC-12, exhibits adherant phenotypes
PC12	Chinese Academia of Sciences Cell Bank
HEK293T	Chinese Academia of Sciences Cell Bank
T24	Chinese Academia of Sciences Cell Bank
HeLa	Chinese Academia of Sciences Cell Bank
hT-RPE	gift from Dr. J Zhu
